# Supplementary material for: Some Aspects of the Physiology of the Nyctotherus velox, a Commensal Ciliated Protozoon Taken from the Hindgut of the Tropical Millipede Archispirostreptus gigas
Source: Life (Basel). 2023 Apr 29;13(5):1110. doi: 10.3390/life13051110 (PMC10223032; doi:10.3390/life13051110)
Supplement: Supplementary file 1 [file life-13-01110-s001.zip]

Archive with 1 entries (1 files):
- life-2244353-supplementary.pdf
